# Supplementary material for: MinION Sequencing of Yeast Mock Communities To Assess the Effect of Databases and ITS-LSU Markers on the Reliability of Metabarcoding Analysis
Source: Microbiol Spectr. 2022 Dec 15;11(1):e01052-22. doi: 10.1128/spectrum.01052-22 (PMC9927109; doi:10.1128/spectrum.01052-22)
Supplement: Supplemental file 2 — Supplemental material. Download spectrum.01052-22-s0002.xlsx, XLSX file, 0.04 MB [file spectrum.01052-22-s0002.xlsx]

## Sheet: A
	Species	A_Mock	MinION		MiSeq				Species	A_Mock	MinION		MiSeq				Species	A_Mock	GR		ITS		LSU
			R1	R2	R1	R2					R1	R2	R1	R2					R1	R2	R1	R2	R1	R2
	Rhodotorula glutinis	0.3	0	0	0	0			Rhodotorula mucilaginosa	0.3	0.0863488	0.0852732	0.406462	0.442637			Rhodotorula mucilaginosa	0.3	0.138719	0.162188	0.421767	0.38103	0.0160076	0.0147616
	Rhodotorula mucilaginosa	0.3	0.138719	0.162188	0.406376	0.442621			Rhodotorula glutinis	0.3	0.0428195	0.0326488	0	0			Rhodotorula glutinis	0.3	0	0	0	0	0.00905037	0.00620086
	Candida haemulonis	0.2	0	0	0.000229471	0.000264921			Metschnikowia pulcherrima	0.2	0.430674	0.431613	0	0			Metschnikowia pulcherrima	0.2	0.210668	0.242589	0	0	0.0258636	0.0245796
	Metschnikowia pulcherrima	0.2	0.210668	0.242335	0	0			Candida haemulonii	0.2	0.255323	0.292006	0	0			Metschnikowia hawaiiensis	0.2	0	0	0	0	0	0
	Candida albicans	0	0.0314753	0	0	0			Rhodotorula diobovata	0	0.0825352	0.063179	0.266508	0.257098			Metschnikowia sp	0	0.20956	0.231188	0.532346	0.568938	0.317279	0.304485
	Dipodascus sp	0	0	0	0	0.000154354			Rhodotorula babjevae	0	0.0379003	0.0268753	0.307539	0.282032			Candida haemulonii	0	0	0	0	0	0.478388	0.532094
	Glaciozyma sp	0	0.193487	0.165145	0	0			Orbiliales sp.	0	0.0627326	0.0668303	0	0			Glaciozyma sp	0	0.193487	0.165145	0	0	0	0
	Metschnikowia citriensis	0	0	0	0.000233754	0			Rhodotorula graminis	0	0	0	0.0128531	0.0129656			Rhodotorula diobovata	0	0.114302	0.102513	0.0152612	0.0126143	0.0316286	0.022971
	Metschnikowia sp	0	0.20956	0.231442	0	0			Saccharomyces	0	0	0	0.00319562	0.00235312			Orbiliales sp	0	0.0434948	0.049267	0	0	0	0
	Nakaseomyces sp	0	0.0211965	0.0236444	0	0			Saccharomyces paradoxus	0	0	0	0.00266596	0.00252454			Rhodosporidium babjevae	0	0	0	0	0	0.054066	0.0377503
	Orbiliales sp	0	0.0434948	0.049267	0	0			Other	0	0.00166696	0.00157518	0.000194209	0			Other	0	0.0125154	0	0.0209134	0.0250023	0.0153082	0.0126191
	Other	0	0.0125154	1.99e-07	0.00539712	0.00455189			Saccharomyces bayanus	0	0	0	0.000547316	0.000109085			Candida haemulonis	0	0	0	0	0	0.0260161	0.0238576
	Rhodotorula babjevae	0	0	0	0.307509	0.282032			Metschnikowia citriensis	0	0	0	0	0.000233754			Wickerhamiella azyma	0	0.0245833	0.0234659	0	0	0	0
	Rhodotorula diobovata	0	0.114302	0.102513	0.266645	0.257098			Rhodotorula	0	0	0	3.53107e-05	4.67508e-05			Rhodotorula dairenensis	0	0	0	0	0	0.0263926	0.0206813
	Rhodotorula graminis	0	0	0	0.00688414	0.00685679											Nakaseomyces sp	0	0.0211965	0.0236444	0	0	0	0
	Rhodotorula sp	0	0	0	0.00596625	0.00617111											Candida albicans	0	0.0314753	0	0	0	0	0
	Saccharomyces bayanus	0	0	0	0.00075902	0.000249338											Candida	0	0	0	0.00971303	0.0124152	0	0
	Wickerhamiella azyma	0	0.0245833	0.0234659	0	0
	Relative abundances of mock community A, obtained with the mapping								Relative abundances of mock community A, obtained with the mapping								Relative abundances of mock community A, obtained with the mapping
	against the full reference databases (as depicted in Figure 3).								against the dedicated reference databases (as depicted in Figure 5).								against the full reference databases (UNITE and CBS), as depicted in Figure 1.

## Sheet: B
	Species	B_Mock	MinION		MiSeq				Species	B_Mock	MinION		MiSeq				Species	B_Mock	GR		ITS		LSU
			R1	R2	R1	R2					R1	R2	R1	R2					R1	R2	R1	R2	R1	R2
	Debaryomyces hansenii	0.4	0	0	0.0835128	0.20794			Debaryomyces hansenii	0.4	0.0503813	0.157776	0.0835128	0.20794			Debaryomyces hansenii	0.4	0	0	0.00197069	0.00221985	0.00807799	0.0188026
	Debaryomyces robertsiae	0.2	0.125108	0.201303	0.492962	0.573584			Debaryomyces robertsiae	0.2	0.00161077	0.00191182	0.492962	0.573584			Dipodascus australiensis	0.2	0	0.563216	0.0653463	0.0579944	0.821937	0.805094
	Debaryomyces udenii	0.2	0.00615582	0.00799152	0.146526	0.144742			Debaryomyces udenii	0.2	0.171432	0.259861	0.146526	0.144742			Debaryomyces robertsiae	0.2	0.125108	0.201303	0.0417778	0.0287069	0.0404402	0.0595951
	Dipodascus australiensis	0.2	0	0.563216	0	0			Dipodascus australiensis	0.2	0.00799042	0.00635738	0	0			Debaryomyces udenii	0.2	0.00615582	0.00799152	0.000700393	0.000226046	0.0020359	0.0027845
	Candida albicans	0	0.172581	0.0873336	0	0			Candida parapsilosis	0	0.113055	0.000204003	0.274956	0			Debaryomyces	0	0	0	0.661153	0.82491	0	0
	Candida parapsilosis	0	0.00658605	0.0061065	0.273199	0			Debaryomyces sp	0	0.00129127	0.00139477	0	0			Dipodascus sp	0	0.549462	0	0	0	0	0
	Candida sp	0	0	0	0.00175669	0			Dipodascus	0	0	0	0.000154354	0.0003812			Candida parapsilosis	0	0.00658605	0.0061065	0.206806	0.0508143	0.0796598	0.0284888
	Dipodascus sp	0	0.549462	0	0.000154354	0.0003812			Dipodascus sp	0	0.352297	0.292635	0	0			Candida albicans	0	0.172581	0.0873336	0	0	0	0
	Hanseniaspora uvarum	0	0	0	0	2.43e-05			Hanseniaspora uvarum	0	0	0	0	2.43319e-05			Yamadazyma mexicana	0	0.0841287	0.078003	0	0	0	0
	Other	0	1e-09	0	0.00163174	0.00224668			Orbiliales sp.	0	0.296452	0.275277	0	0			Other	0	1e-09	0	0.0222459	0.0351284	0.0142806	0.0457279
	Saccharomyces bayanus	0	0	0	0.000213155	0.00025954			Other	0	0.00549132	0.00458195	0.000580665	0.000859727			Wickerhamiella azyma	0	0.055978	0.0560464	0	0	0	0
	Saccharomyces paradoxus	0	0	0	4.41e-05	0			Saccharomyces	0	0	0	0.000705618	0.00138692			Debaryomyces vietnamensis	0	0	0	0	0	0.0335688	0.0395075
	Wickerhamiella azyma	0	0.055978	0.0560464	0	0			Saccharomyces bayanus	0	0	0	0.000213155	0.00025954
	Yamadazyma mexicana	0	0.0841287	0.078003	0	0.070822			Saccharomyces paradoxus	0	0	0	0.00038956	0
									Yamadazyma mexicana	0	0	0	0	0.070822
	Relative abundances of mock community B, obtained with the mapping								Relative abundances of mock community B, obtained with the mapping								Relative abundances of mock community B, obtained with the mapping
	against the full reference databases (as depicted in Figure 3).								against the dedicated reference databases (as depicted in Figure 5).								against the full reference databases (UNITE and CBS), as depicted in Figure 1.

## Sheet: C
	Species	C_Mock	MinION		MiSeq				Species	C_Mock	MinION		MiSeq				Species	C_Mock	GR		ITS		LSU
			R1	R2	R1	R2					R1	R2	R1	R2					R1	R2	R1	R2	R1	R2
	Saccharomyces paradoxus	0.3	0	0	0.752072	0.743026			Saccharomyces paradoxus	0.3	0.242924	0.174791	0.772134	0.76192			Saccharomyces cerevisiae/paradoxus	0.3	0	0	0.305599	0.357613	0.198621	0.21974
	Saccharomyces cerevisiae	0.3	0.288911	0.275243	0	0			Saccharomyces cerevisiae	0.3	0.286072	0.314629	0	0			Saccharomyces cerevisiae	0.3	0.288911	0.275243	0.0925087	0.0997334	0.015298	0.025432
	Hanseniaspora uvarum	0.3	0.0295055	0.0442623	0.227065	0.237177			Hanseniaspora uvarum	0.3	0.0181513	0.0331093	0.227065	0.237177			Hanseniaspora uvarum	0.3	0.0295055	0.0442623	0.0215602	0.0377918	0.0290846	0.0440816
	Candida haemulonis	0.05	0.274173	0.299424	0.000223964	7.01e-05			Metschnikowia pulcherrima	0.05	0.252076	0.247121	0	0			Metschnikowia pulcherrima	0.05	0.185802	0.134889	0	0	0.0175442	0.021242
	Metschnikowia pulcherrima	0.05	0.185802	0.134889	0	0			Candida haemulonii	0.05	0.143164	0.158777	0	0			Metschnikowia hawaiiensis	0.05	0	0	0	0	0	0
	Nakaseomyces sp	0	0.087082	0.106599	0	0			Orbiliales sp.	0	0.0525269	0.0689239	0	0			Metschnikowia sp	0	0.0826892	0.0777479	0.304495	0.312113	0.184553	0.174676
	Metschnikowia sp	0	0.0826892	0.0777479	0	0			Other	0	0.00508552	0.00264819	0	0			Saccharomyces paradoxus	0	0	0	0.255455	0.175897	0.233881	0.177854
	Candida albicans	0	0.0236517	0.0297316	0	0			Saccharomyces	0	0	0	0.000801103	0.000903413			Candida albicans	0	0.0236517	0.0297316	0	0	0.260823	0.281408
	Saccharomyces sp	0	0	0	0.0193729	0.0178424											Candida haemulonis	0	0.274173	0.299424	0.00315739	0.00294728	0	0
	Orbiliales sp	0	0.0157747	0.0194231	0	0											Nakaseomyces sp	0	0.087082	0.106599	0	0	0	0
	Wickerhamiella azyma	0	0.0082684	0.0104573	0	0											Saccharomyces bayanus	0	0	0	0	0	0.0330519	0.0262128
	Other	0	0.0018047	0	0.00126626	0.00186134											Other	0	0.0018047	0	0.0116044	0.00766628	0.0155197	0.0145225
	Metschnikowia rubicola	0	0.00233687	0.00222412	0	0											Orbiliales	0	0.0157747	0.0194231	0	0	0	0
	Candida sp	0	0	0	0	2.34e-05											Candida haemulonii	0	0	0	0	0	0.0116234	0.0148319
																	Wickerhamiella azyma	0	0.0082684	0.0104573	0	0	0	0
																	Candida	0	0	0	0.00562022	0.00623881	0	0
																	Metschnikowia rubicola	0	0.00233687	0.00222412	0	0	0	0
	Relative abundances of mock community C, obtained with the mapping								Relative abundances of mock community C, obtained with the mapping								Relative abundances of mock community C, obtained with the mapping
	against the full reference databases (as depicted in Figure 3).								against the dedicated reference databases (as depicted in Figure 5).								against the full reference databases (UNITE and CBS), as depicted in Figure 1.

## Sheet: D
	Species	D_Mock	MinION		MiSeq				Species	D_Mock	MinION		MiSeq				Species	D_Mock	GR		ITS		LSU
			R1	R2	R1	R2					R1	R2	R1	R2					R1	R2	R1	R2	R1	R2
	Rhodotorula mucilaginosa	0.25	0.223574	0.268667	0.158372	0.179008			Rhodotorula mucilaginosa	0.25	0.257281	0.283447	0.158372	0.179008			Rhodotorula mucilaginosa	0.25	0.223574	0.268667	0.0054736	0.0066764	0.0486487	0.0467797
	Saccharomyces cerevisiae	0.2	0.211683	0.308817	0	0			Saccharomyces cerevisiae	0.2	0.254648	0.334034	0	0			Saccharomyces cerevisiae	0.2	0.211683	0.308817	0.214355	0.270857	0.0253415	0.0284098
	Rhodotorula glutinis	0.2	0	0	0	0			Rhodotorula glutinis	0.2	0.00150319	0.00147783	0	0			Rhodotorula glutinis	0.2	0	0	0	0	0	0
	Debaryomyces hansenii	0.15	0	0	0.0864196	0.197301			Debaryomyces hansenii	0.15	0.00802339	0.0505984	0.0864196	0.197301			Debaryomyces hansenii	0.15	0	0	0	0.00161775	0	0
	Debaryomyces udenii	0.1	0	0	0.0896454	0.06972			Saccharomyces paradoxus	0.1	0.0616076	0.0451458	0.389506	0.411153			Saccharomyces paradoxus	0.1	0	0	0.122205	0.0956136	0.11389	0.0941095
	Saccharomyces paradoxus	0.1	0	0	0.0898707	0.0684417			Debaryomyces udenii	0.1	0.00475678	0.00930631	0.0896454	0.06972			Debaryomyces udenii	0.1	0	0	0	0	0	0
	Rhodotorula diobovata	0	0.301433	0.222152	0.176297	0.142331			Rhodotorula diobovata	0	0.345086	0.251805	0.176297	0.142331			Saccharomyces cerevisiae/paradoxus	0	0	0	0.493816	0.611056	0.374531	0.490186
	Saccharomyces sp	0	0	0	0.299578	0.342455			Candida parapsilosis	0	0.0464206	2.98579e-05	0.0994772	0			Rhodotorula diobovata	0	0.301433	0.222152	0.00842854	0.00554817	0.185459	0.13416
	Glaciozyma sp	0	0.171487	0.151167	0	0			Orbiliales sp.	0	0.0181962	0.0209807	0	0			Glaciozyma sp	0	0.171487	0.151167	0	0	0	0
	Candida parapsilosis	0	0	0	0.0991617	0			Other	0	0.00226532	0.00267544	0	0			Candida albicans	0	0.0619918	0.0136552	0.146928	0	0	0
	Candida albicans	0	0.0619918	0.0136552	0	0			Saccharomyces	0	0	0	0.000270423	0.000487732			Rhodotorula dairenensis	0	0	0	0	0	0.104984	0.106489
	Nakaseomyces sp	0	0.0174119	0.0246659	0	0			Debaryomyces sp	0	0.000211875	0.000498869	0	0			Other	0	0.0124198	0.0108753	0.00592836	0.00413583	0.0229362	0.0385402
	Other	0	0.0124198	0.0108753	0.000328371	0.000744433			Hanseniaspora uvarum	0	0	0	1.28773e-05	0			Candida parapsilosis	0	0	0	0	0	0.0726512	0
	Candida sp	0	0	0	0.000315494	0											Saccharomyces bayanus	0	0	0	0	0	0.0354339	0.0280676
	Hanseniaspora uvarum	0	0	0	1.29e-05	0											Nakaseomyces sp	0	0.0174119	0.0246659	0	0	0	0
	Candida haemulonis	0	0	0	0	0											Debaryomyces vietnamensis	0	0	0	0	0	0.0112508	0.0290004
																	Rhodosporidium babjevae	0	0	0	0	0	0.00487439	0.00425894
																	Meyerozyma guilliermondii	0	0	0	0.00213398	0.00391918	0	0
																	Debaryomyces robertsiae	0	0	0	0.000732064	0.000575358	0	0
	Relative abundances of mock community D, obtained with the mapping								Relative abundances of mock community D, obtained with the mapping								Relative abundances of mock community D, obtained with the mapping
	against the full reference databases (as depicted in Figure 3).								against the dedicated reference databases (as depicted in Figure 5).								against the full reference databases (UNITE and CBS), as depicted in Figure 1.
		D_Mock	MinION		MiSeq					D_Mock	MinION		MiSeq					D_Mock	GR		ITS		LSU
general			R1	R2	R1	R2		dedicated			R1	R2	R1	R2		MinION			R1	R2	R1	R2	R1	R2

## Sheet: E
	Species	E_Mock	MinION		MiSeq				Species	E_Mock	MinION		MiSeq				Species	E_Mock	GR		ITS		LSU
			R1	R2	R1	R2					R1	R2	R1	R2					R1	R2	R1	R2	R1	R2
	Hanseniaspora uvarum	0.4	0	0	0.303542	0.327053			Hanseniaspora uvarum	0.4	0.0163649	0.0264744	0.303542	0.327053			Hanseniaspora uvarum	0.4	0	0	0.012504	0.0209804	0.0333651	0.0504406
	Metschnikowia pulcherrima	0.3	0.418981	0.399195	0	0			Metschnikowia pulcherrima	0.3	0.885486	0.87125	0	0			Metschnikowia pulcherrima	0.3	0.418981	0.399195	0.00108844	0.00145234	0.0417308	0.0335979
	Saccharomyces bayanus	0.1	0	0	0.693679	0.66994			Saccharomyces bayanus	0.1	0.0213495	0.0203292	0.694452	0.670678			Saccharomyces bayanus	0.1	0	0	0.0100791	0.010963	0.109514	0.116645
	Saccharomyces pastorianus	0.1	0	0	0	0			Saccharomyces uvarum	0.1	0.0400042	0.047887	0	0			Saccharomyces uvarum	0.1	0	0	0.0177195	0.02341	0.00580598	0.00521767
	Saccharomyces uvarum	0.1	0	0	0	0			Saccharomyces pastorianus	0.1	0.0216883	0.0210482	0	0			Saccharomyces pastorianus	0.1	0	0	0.00772271	0.0079587	0.00557194	0.00591981
	Metschnikowia sp	0	0.340017	0.324922	0	0.000232359			Orbiliales sp.	0	0.0132333	0.0113096	0	0			Metschnikowia sp	0	0.340017	0.324922	0.936355	0.917954	0.782769	0.765491
	Nakaseomyces sp	0	0.0762435	0.0781221	0	0			Other	0	0.00187422	0.00170208	0	0			Nakaseomyces sp	0	0.0762435	0.0781221	0	0	0	0
	Candida albicans	0	0.0669915	0.0622781	0	0			Saccharomyces	0	0	0	0.00130737	0.00147617			Candida albicans	0	0.0669915	0.0622781	0	0	0	0
	Other	0	0.0160695	0.0630485	0.00161539	0.00189305			Saccharomyces paradoxus	0	0	0	0.000308019	0.00041688			Orbiliales	0	0.0398995	0.0353188	0	0	0	0
	Orbiliales sp	0	0.0398995	0.0353188	0	0			Metschnikowia citriensis	0	0	0	0.000349088	0.000232359			Wickerhamiella azyma	0	0.0352266	0.0300384	0	0	0	0
	Wickerhamiella azyma	0	0.0352266	0.0300384	0	0			Debaryomyces robertsiae	0	0	0	2.73794e-05	9.56774e-05			Other	0	0.0160695	0.0630485	0.00622809	0.00696595	0.00713427	0.00790593
	Metschnikowia rubicola	0	0.00657143	0.00707652	0	0			Rhodotorula mucilaginosa	0	0	0	0	4.78387e-05			Metschnikowia rubicola	0	0.00657143	0.00707652	0	0	0	0
	Saccharomyces sp	0	0	0	0.000773469	0.000738083			Candida parapsilosis	0	0	0	1.36897e-05	0			Saccharomyces bayanus/pastorianus	0	0	0	0.00386653	0.00463977	0.0101168	0.0108582
	Metschnikowia citriensis	0	0	0	0.000349088	0											Saccharomyces cerevisiae/paradoxus	0	0	0	0.00443662	0.00567546	0.00274719	0.00279251
	Debaryomyces robertsiae	0	0	0	2.74e-05	9.57e-05											Saccharomyces paradoxus	0	0	0	0	0	0.00124556	0.00113191
	Rhodotorula mucilaginosa	0	0	0	0	4.78e-05
	Candida parapsilosis	0	0	0	1.37e-05	0
	Relative abundances of mock community E, obtained with the mapping								Relative abundances of mock community E, obtained with the mapping								Relative abundances of mock community E, obtained with the mapping
	against the full reference databases (as depicted in Figure 3).								against the dedicated reference databases (as depicted in Figure 5).								against the full reference databases (UNITE and CBS), as depicted in Figure 1.

## Sheet: F
	Species	F_Mock	MinION		MiSeq				Species	F_Mock	MinION		MiSeq				Species	F_Mock	GR		ITS		LSU
			R1	R2	R1	R2					R1	R2	R1	R2					R1	R2	R1	R2	R1	R2
	Saccharomyces cerevisiae	0.3	0.225233	0.284453	0	0			Saccharomyces cerevisiae	0.3	0.3569	0.413534	0	0			Saccharomyces cerevisiae	0.3	0.225233	0.284453	0.120854	0.089176	0.0100628	0.0131579
	Saccharomyces bayanus	0.15	0.418006	0.437864	0.381741	0.391112			Saccharomyces paradoxus	0.15	0.152555	0.105898	0.454702	0.450519			Saccharomyces bayanus	0.15	0.418006	0.437864	0.0815641	0.0791079	0.507748	0.516072
	Saccharomyces paradoxus	0.15	0.284911	0.221736	0.436477	0.434498			Saccharomyces bayanus	0.15	0.095114	0.0932069	0.381446	0.391112			Saccharomyces paradoxus	0.15	0.284911	0.221736	0.136053	0.141553	0.144118	0.108264
	Saccharomyces pastorianus	0.15	0	0	0	0			Saccharomyces uvarum	0.15	0.234081	0.25363	0	0			Saccharomyces uvarum	0.15	0	0	0.159599	0.165923	0.00733268	0.00638394
	Saccharomyces uvarum	0.15	0	0	0	0			Saccharomyces pastorianus	0.15	0.0986515	0.0895567	0	0			Saccharomyces pastorianus	0.15	0	0	0.0552026	0.0570572	0.0272476	0.0236434
	Hanseniaspora uvarum	0.1	0.00430368	0.00595948	0.162474	0.157635			Hanseniaspora uvarum	0.1	0.00478153	0.00562045	0.162474	0.157635			Hanseniaspora uvarum	0.1	0.00430368	0.00595948	0.0059024	0.00670158	0.00755879	0.00917243
	Nakaseomyces sp	0	0.0344011	0.036699	0	0			Other	0	0.0579172	0.0385538	0	0			Nakaseomyces sp	0	0.0344011	0.036699	0	0	0	0
	Other	0	0.0331452	0.0132882	7.88e-05	6.1194e-05			Rhodotorula mucilaginosa	0	0	0	0.00121109	0.000673129			Other	0	0.0331452	0.0132882	0.0558899	0.0183699	0.0354339	0.0159868
	Saccharomyces sp	0	0	0	0.0178513	0.0160205			Debaryomyces robertsiae	0	0	0	0.000167387	0			Saccharomyces cerevisiae/paradoxus	0	0	0	0.35562	0.40798	0.253305	0.298728
	Rhodotorula mucilaginosa	0	0	0	0.00121109	0.000673129			Rhodotorula diobovata	0	0	0	0	6.11935e-05			Saccharomyces bayanus/pastorianus	0	0	0	0.0293148	0.0341319	0.00719345	0.00859096
	Debaryomyces robertsiae	0	0	0	0.000167387	0
	Relative abundances of mock community F, obtained with the mapping								Relative abundances of mock community F, obtained with the mapping								Relative abundances of mock community F, obtained with the mapping
	against the full reference databases (as depicted in Figure 3).								against the dedicated reference databases (as depicted in Figure 5).								against the full reference databases (UNITE and CBS), as depicted in Figure 1.

## Sheet: MATCHING INDEX
			MINION		MISEQ					MINION		MISEQ
			MI-1	MI-2	MI-1	MI-2				MI-1	MI-2	MI-1	MI-2
		Mock_A	0.375	0.31113	0.375	0.428943			Mock_A	0.166667	0.212454	0.153846	0.176634
		Mock_B	0.4	0.227204	0.25	0.667039			Mock_B	0.333333	0.227204	0.25	0.325698
		Mock_C	0.5	0.264991	0.5	0.712739			Mock_C	0.333333	0.264991	0.333333	0.362647
		Mock_D	0.285714	0.550688	0.5	0.738444			Mock_D	0.181818	0.287101	0.333333	0.306667
		Mock_E	0.125	0.176471	0.375	0.444657			Mock_E	0.0833333	0.176471	0.166667	0.262067
		Mock_F	0.5	0.826704	0.4	0.884794			Mock_F	0.5	0.388864	0.3	0.250005
		AVERAGE	0.364286	0.392865	0.4	0.646103			AVERAGE	0.266414	0.259514	0.256197	0.28062
		Matching indexes calculated at the genus							Matching indexes calculated at the species
		level with the abundances obtained from							level with the abundances obtained from
		the full reference databases.							the full reference databases.
			MINION		MISEQ					MINION		MISEQ
			MI-1	MI-2	MI-1	MI-2				MI-1	MI-2	MI-1	MI-2
		Mock_A	0.6	0.458566	0.333333	0.428691			Mock_A	0.5	0.354596	0.0769231	0.176471
		Mock_B	0.4	0.35394	0.25	0.667039			Mock_B	0.444444	0.185546	0.25	0.325698
		Mock_C	0.666667	0.465028	0.5	0.712506			Mock_C	0.714286	0.464652	0.333333	0.36251
		Mock_D	0.5	0.648394	0.6	0.738444			Mock_D	0.545455	0.370999	0.4	0.324707
		Mock_E	0.6	0.255944	0.428571	0.444657			Mock_E	0.714286	0.255944	0.181818	0.262067
		Mock_F	0.666667	0.826819	0.5	0.884818			Mock_F	0.857143	0.629583	0.333333	0.25
		AVERAGE	0.572222	0.501449	0.435317	0.646026			AVERAGE	0.629269	0.376887	0.262568	0.283575
		Matching indexes calculated at the genus							Matching indexes calculated at the species
		level with the abundances obtained from							level with the abundances obtained from
		the dedicated reference databases.							the dedicated reference databases.
